# Supplementary material for: A Parametric Study on a Paper-Based Bi-Material Cantilever Valve
Source: Micromachines (Basel). 2022 Sep 9;13(9):1502. doi: 10.3390/mi13091502 (PMC9506191; doi:10.3390/mi13091502)
Supplement: Supplementary file 1 [file micromachines-13-01502-s001.zip]

Archive with 1 entries (1 files):
- micromachines-1884401-supplementary.mp4
